# Supplementary material for: Genome-Wide Identification and Expression Analysis of Tomato ADK Gene Family during Development and Stress
Source: Int J Mol Sci. 2021 Jul 19;22(14):7708. doi: 10.3390/ijms22147708 (PMC8305589; doi:10.3390/ijms22147708)
Supplement: Supplementary file 1 [file ijms-22-07708-s001.zip]

Archive with 9 entries (9 files):
- Figure S1.jpg
- Figure S2.jpg
- Figure S3.jpg
- Table S1 CDS and gene sequence of SlADKs.pdf
- Table S2 ADK AA sequences of different plant species.pdf
- Table S3 Features of ten motifs of SlADK.pdf
- Table S4 Detailed information of CRE in SlADK promoters.xlsx
- Table S5 Primers sequences used for qPCR.pdf
- Table S6 Co-expression and correlation network analysis.xlsx
