# Supplementary material for: Genome-Wide Identification and Expression Analysis of Tomato ADK Gene Family during Development and Stress
Source: Int J Mol Sci. 2021 Jul 19;22(14):7708. doi: 10.3390/ijms22147708 (PMC8305589; doi:10.3390/ijms22147708)
Supplement: Supplementary file 1 [file ijms-22-07708-s001.zip › Table S6 Co-expression and correlation network analysis.xlsx]

## Sheet: Sheet1
Gene 1 name	Gene 1 locus	Correlation	Gene 2 name	Gene 2 locus	Gene 1 Functional Annotation	Gene 2 Functional Annotation	Gene 1 Mapman Description	Gene 2 Mapman Description
	Solyc01g008080	0.95		Solyc01g010580	Ribosomal protein S27 (AHRD V1 ***- Q3HVK9_SOLTU)	Ribosomal protein (AHRD V1 ***- B3TM27_ELAGV)	Ribosomal protein S27	Ribosomal protein
	Solyc01g008080	0.97		Solyc02g070310	Ribosomal protein S27 (AHRD V1 ***- Q3HVK9_SOLTU)	Ribosomal protein L32 (AHRD V1 ***- Q45NI6_MEDSA)	Ribosomal protein S27	Ribosomal protein L32
	Solyc01g008080	0.95		Solyc02g088760	Ribosomal protein S27 (AHRD V1 ***- Q3HVK9_SOLTU)	50S ribosomal protein L12-2 (AHRD V1 ***- B6SHT7_MAIZE)	Ribosomal protein S27	50S ribosomal protein L12-2
	Solyc01g008080	0.94	SlADK5	Solyc03g111200	Ribosomal protein S27 (AHRD V1 ***- Q3HVK9_SOLTU)	Adenylate kinase (AHRD V1 ***- D7MQ61_ARALY)	Ribosomal protein S27	Adenylate kinase
	Solyc01g008080	0.96		Solyc03g115360	Ribosomal protein S27 (AHRD V1 ***- Q3HVK9_SOLTU)	40S ribosomal protein S19-like (AHRD V1 ***- Q2VCJ6_SOLTU)	Ribosomal protein S27	40S ribosomal protein S19-like
	Solyc01g008080	0.92		Solyc05g047390	Ribosomal protein S27 (AHRD V1 ***- Q3HVK9_SOLTU)	Mitochondrial import receptor subunit TOM7-1 (AHRD V1 *-*- B6SJR3_MAIZE)	Ribosomal protein S27	Mitochondrial import receptor subunit TOM7-1
	Solyc01g008080	0.98		Solyc06g007470	Ribosomal protein S27 (AHRD V1 ***- Q3HVK9_SOLTU)	40S ribosomal protein S26 (AHRD V1 ***- B6TXN6_MAIZE)	Ribosomal protein S27	40S ribosomal protein S26
	Solyc01g008080	0.94		Solyc06g064470	Ribosomal protein S27 (AHRD V1 ***- Q3HVK9_SOLTU)	Ribosomal protein L7a (AHRD V1 ***- A8J567_CHLRE)	Ribosomal protein S27	Ribosomal protein L7a
	Solyc01g008080	0.97		Solyc06g071720	Ribosomal protein S27 (AHRD V1 ***- Q3HVK9_SOLTU)	60S ribosomal protein L27A (AHRD V1 ***- B6VC54_VERFO)	Ribosomal protein S27	60S ribosomal protein L27A
	Solyc01g008080	0.95		Solyc06g082670	Ribosomal protein S27 (AHRD V1 ***- Q3HVK9_SOLTU)	Ribosomal protein L10 (AHRD V1 ***- A8IZK3_CHLRE)	Ribosomal protein S27	Ribosomal protein L10
	Solyc01g008080	0.94		Solyc08g077710	Ribosomal protein S27 (AHRD V1 ***- Q3HVK9_SOLTU)	60S ribosomal protein L37a (AHRD V1 ***- Q5GMM4_CAPCH)	Ribosomal protein S27	60S ribosomal protein L37a
	Solyc01g008080	0.95		Solyc11g005680	Ribosomal protein S27 (AHRD V1 ***- Q3HVK9_SOLTU)	40S ribosomal protein S18 (AHRD V1 ***- B4G286_MAIZE)	Ribosomal protein S27	40S ribosomal protein S18
	Solyc01g008080	0.92		Solyc11g039910	Ribosomal protein S27 (AHRD V1 ***- Q3HVK9_SOLTU)	Mitochondrial import inner membrane translocase subunit Tim17 (AHRD V1 ***- B6TP97_MAIZE)	Ribosomal protein S27	Mitochondrial import inner membrane translocase subunit Tim17
	Solyc01g008080	0.96		Solyc11g067100	Ribosomal protein S27 (AHRD V1 ***- Q3HVK9_SOLTU)	60s acidic ribosomal protein-like protein (AHRD V1 ***- Q3HVP0_SOLTU)	Ribosomal protein S27	60s acidic ribosomal protein-like protein
	Solyc01g010580	0.93		Solyc02g088760	Ribosomal protein (AHRD V1 ***- B3TM27_ELAGV)	50S ribosomal protein L12-2 (AHRD V1 ***- B6SHT7_MAIZE)	Ribosomal protein	50S ribosomal protein L12-2
	Solyc01g010580	0.92	SlADK5	Solyc03g111200	Ribosomal protein (AHRD V1 ***- B3TM27_ELAGV)	Adenylate kinase (AHRD V1 ***- D7MQ61_ARALY)	Ribosomal protein	Adenylate kinase
	Solyc01g010580	0.95		Solyc06g007470	Ribosomal protein (AHRD V1 ***- B3TM27_ELAGV)	40S ribosomal protein S26 (AHRD V1 ***- B6TXN6_MAIZE)	Ribosomal protein	40S ribosomal protein S26
	Solyc01g010580	0.94		Solyc06g071720	Ribosomal protein (AHRD V1 ***- B3TM27_ELAGV)	60S ribosomal protein L27A (AHRD V1 ***- B6VC54_VERFO)	Ribosomal protein	60S ribosomal protein L27A
	Solyc01g010580	0.92		Solyc11g005680	Ribosomal protein (AHRD V1 ***- B3TM27_ELAGV)	40S ribosomal protein S18 (AHRD V1 ***- B4G286_MAIZE)	Ribosomal protein	40S ribosomal protein S18
	Solyc01g010580	0.93		Solyc11g067100	Ribosomal protein (AHRD V1 ***- B3TM27_ELAGV)	60s acidic ribosomal protein-like protein (AHRD V1 ***- Q3HVP0_SOLTU)	Ribosomal protein	60s acidic ribosomal protein-like protein
	Solyc01g088050	-0.94	SlADK5	Solyc03g111200	Receptor-like protein kinase At3g21340 (AHRD V1 **** RLK6_ARATH)	Adenylate kinase (AHRD V1 ***- D7MQ61_ARALY)	Receptor-like protein kinase At3g21340	Adenylate kinase
	Solyc01g088050	-0.92		Solyc03g115360	Receptor-like protein kinase At3g21340 (AHRD V1 **** RLK6_ARATH)	40S ribosomal protein S19-like (AHRD V1 ***- Q2VCJ6_SOLTU)	Receptor-like protein kinase At3g21340	40S ribosomal protein S19-like
	Solyc02g014150	0.92		Solyc05g032660	Photosystem II stability/assembly factor Ycf48-like protein (AHRD V1 **-- B0C6T3_ACAM1)	Dehydrogenase/ reductase 3 (AHRD V1 *--* Q3INM6_NATPD)	Photosystem II stability/assembly factor Ycf48-like protein	Dehydrogenase/ reductase 3
	Solyc02g014150	0.92		Solyc05g052600	Photosystem II stability/assembly factor Ycf48-like protein (AHRD V1 **-- B0C6T3_ACAM1)	Fructose-1 6-bisphosphatase class 1 (AHRD V1 **** B9M1N3_GEOSF)	Photosystem II stability/assembly factor Ycf48-like protein	Fructose-1 6-bisphosphatase class 1
	Solyc02g014150	0.93		Solyc09g074880	Photosystem II stability/assembly factor Ycf48-like protein (AHRD V1 **-- B0C6T3_ACAM1)	Homology to unknown gene (AHRD V1 ***- Q00YR0_OSTTA)	Photosystem II stability/assembly factor Ycf48-like protein	Homology to unknown gene
	Solyc02g014150	0.93	SlADK11	Solyc12g010380	Photosystem II stability/assembly factor Ycf48-like protein (AHRD V1 **-- B0C6T3_ACAM1)	Adenylate kinase-like protein (AHRD V1 ***- Q8VYL1_ARATH)	Photosystem II stability/assembly factor Ycf48-like protein	Adenylate kinase-like protein
	Solyc02g070310	0.92		Solyc02g088760	Ribosomal protein L32 (AHRD V1 ***- Q45NI6_MEDSA)	50S ribosomal protein L12-2 (AHRD V1 ***- B6SHT7_MAIZE)	Ribosomal protein L32	50S ribosomal protein L12-2
	Solyc02g070310	0.92	SlADK5	Solyc03g111200	Ribosomal protein L32 (AHRD V1 ***- Q45NI6_MEDSA)	Adenylate kinase (AHRD V1 ***- D7MQ61_ARALY)	Ribosomal protein L32	Adenylate kinase
	Solyc02g070310	0.98		Solyc03g115360	Ribosomal protein L32 (AHRD V1 ***- Q45NI6_MEDSA)	40S ribosomal protein S19-like (AHRD V1 ***- Q2VCJ6_SOLTU)	Ribosomal protein L32	40S ribosomal protein S19-like
	Solyc02g070310	0.95		Solyc06g007470	Ribosomal protein L32 (AHRD V1 ***- Q45NI6_MEDSA)	40S ribosomal protein S26 (AHRD V1 ***- B6TXN6_MAIZE)	Ribosomal protein L32	40S ribosomal protein S26
	Solyc02g070310	0.96		Solyc06g064470	Ribosomal protein L32 (AHRD V1 ***- Q45NI6_MEDSA)	Ribosomal protein L7a (AHRD V1 ***- A8J567_CHLRE)	Ribosomal protein L32	Ribosomal protein L7a
	Solyc02g070310	0.95		Solyc06g071720	Ribosomal protein L32 (AHRD V1 ***- Q45NI6_MEDSA)	60S ribosomal protein L27A (AHRD V1 ***- B6VC54_VERFO)	Ribosomal protein L32	60S ribosomal protein L27A
	Solyc02g070310	0.94		Solyc06g082670	Ribosomal protein L32 (AHRD V1 ***- Q45NI6_MEDSA)	Ribosomal protein L10 (AHRD V1 ***- A8IZK3_CHLRE)	Ribosomal protein L32	Ribosomal protein L10
	Solyc02g070310	0.96		Solyc08g077710	Ribosomal protein L32 (AHRD V1 ***- Q45NI6_MEDSA)	60S ribosomal protein L37a (AHRD V1 ***- Q5GMM4_CAPCH)	Ribosomal protein L32	60S ribosomal protein L37a
	Solyc02g070310	0.95		Solyc11g005680	Ribosomal protein L32 (AHRD V1 ***- Q45NI6_MEDSA)	40S ribosomal protein S18 (AHRD V1 ***- B4G286_MAIZE)	Ribosomal protein L32	40S ribosomal protein S18
	Solyc02g070310	0.95		Solyc11g067100	Ribosomal protein L32 (AHRD V1 ***- Q45NI6_MEDSA)	60s acidic ribosomal protein-like protein (AHRD V1 ***- Q3HVP0_SOLTU)	Ribosomal protein L32	60s acidic ribosomal protein-like protein
	Solyc02g088760	0.92	SlADK5	Solyc03g111200	50S ribosomal protein L12-2 (AHRD V1 ***- B6SHT7_MAIZE)	Adenylate kinase (AHRD V1 ***- D7MQ61_ARALY)	50S ribosomal protein L12-2	Adenylate kinase
	Solyc02g088760	0.92		Solyc03g115360	50S ribosomal protein L12-2 (AHRD V1 ***- B6SHT7_MAIZE)	40S ribosomal protein S19-like (AHRD V1 ***- Q2VCJ6_SOLTU)	50S ribosomal protein L12-2	40S ribosomal protein S19-like
	Solyc02g088760	0.95		Solyc03g121860	50S ribosomal protein L12-2 (AHRD V1 ***- B6SHT7_MAIZE)	Mitochondrial import inner membrane translocase subunit tim23 (AHRD V1 ***- B6T238_MAIZE)	50S ribosomal protein L12-2	Mitochondrial import inner membrane translocase subunit tim23
	Solyc02g088760	0.93		Solyc05g047390	50S ribosomal protein L12-2 (AHRD V1 ***- B6SHT7_MAIZE)	Mitochondrial import receptor subunit TOM7-1 (AHRD V1 *-*- B6SJR3_MAIZE)	50S ribosomal protein L12-2	Mitochondrial import receptor subunit TOM7-1
	Solyc02g088760	0.96		Solyc06g007470	50S ribosomal protein L12-2 (AHRD V1 ***- B6SHT7_MAIZE)	40S ribosomal protein S26 (AHRD V1 ***- B6TXN6_MAIZE)	50S ribosomal protein L12-2	40S ribosomal protein S26
	Solyc02g088760	0.98		Solyc06g071720	50S ribosomal protein L12-2 (AHRD V1 ***- B6SHT7_MAIZE)	60S ribosomal protein L27A (AHRD V1 ***- B6VC54_VERFO)	50S ribosomal protein L12-2	60S ribosomal protein L27A
	Solyc02g088760	0.94		Solyc11g005680	50S ribosomal protein L12-2 (AHRD V1 ***- B6SHT7_MAIZE)	40S ribosomal protein S18 (AHRD V1 ***- B4G286_MAIZE)	50S ribosomal protein L12-2	40S ribosomal protein S18
	Solyc02g088760	0.94		Solyc11g039910	50S ribosomal protein L12-2 (AHRD V1 ***- B6SHT7_MAIZE)	Mitochondrial import inner membrane translocase subunit Tim17 (AHRD V1 ***- B6TP97_MAIZE)	50S ribosomal protein L12-2	Mitochondrial import inner membrane translocase subunit Tim17
	Solyc02g088760	0.94		Solyc11g067100	50S ribosomal protein L12-2 (AHRD V1 ***- B6SHT7_MAIZE)	60s acidic ribosomal protein-like protein (AHRD V1 ***- Q3HVP0_SOLTU)	50S ribosomal protein L12-2	60s acidic ribosomal protein-like protein
	Solyc03g005230	0.94		Solyc05g052600	Menaquinone biosynthesis methyltransferase ubiE (AHRD V1 *-** A1BDQ8_CHLPD)	Fructose-1 6-bisphosphatase class 1 (AHRD V1 **** B9M1N3_GEOSF)	Menaquinone biosynthesis methyltransferase ubiE	Fructose-1 6-bisphosphatase class 1
	Solyc03g005230	0.94		Solyc06g053140	Menaquinone biosynthesis methyltransferase ubiE (AHRD V1 *-** A1BDQ8_CHLPD)	Senescence-associated protein DIN1 (AHRD V1 *--- B6U016_MAIZE)	Menaquinone biosynthesis methyltransferase ubiE	Senescence-associated protein DIN1
	Solyc03g005230	0.92	SlADK11	Solyc12g010380	Menaquinone biosynthesis methyltransferase ubiE (AHRD V1 *-** A1BDQ8_CHLPD)	Adenylate kinase-like protein (AHRD V1 ***- Q8VYL1_ARATH)	Menaquinone biosynthesis methyltransferase ubiE	Adenylate kinase-like protein
SlADK5	Solyc03g111200	0.92		Solyc03g115360	Adenylate kinase (AHRD V1 ***- D7MQ61_ARALY)	40S ribosomal protein S19-like (AHRD V1 ***- Q2VCJ6_SOLTU)	Adenylate kinase	40S ribosomal protein S19-like
SlADK5	Solyc03g111200	0.92		Solyc03g121860	Adenylate kinase (AHRD V1 ***- D7MQ61_ARALY)	Mitochondrial import inner membrane translocase subunit tim23 (AHRD V1 ***- B6T238_MAIZE)	Adenylate kinase	Mitochondrial import inner membrane translocase subunit tim23
SlADK5	Solyc03g111200	0.92		Solyc05g047390	Adenylate kinase (AHRD V1 ***- D7MQ61_ARALY)	Mitochondrial import receptor subunit TOM7-1 (AHRD V1 *-*- B6SJR3_MAIZE)	Adenylate kinase	Mitochondrial import receptor subunit TOM7-1
SlADK5	Solyc03g111200	0.94		Solyc06g007470	Adenylate kinase (AHRD V1 ***- D7MQ61_ARALY)	40S ribosomal protein S26 (AHRD V1 ***- B6TXN6_MAIZE)	Adenylate kinase	40S ribosomal protein S26
SlADK5	Solyc03g111200	0.92		Solyc06g064470	Adenylate kinase (AHRD V1 ***- D7MQ61_ARALY)	Ribosomal protein L7a (AHRD V1 ***- A8J567_CHLRE)	Adenylate kinase	Ribosomal protein L7a
SlADK5	Solyc03g111200	0.92		Solyc06g071720	Adenylate kinase (AHRD V1 ***- D7MQ61_ARALY)	60S ribosomal protein L27A (AHRD V1 ***- B6VC54_VERFO)	Adenylate kinase	60S ribosomal protein L27A
SlADK5	Solyc03g111200	0.92		Solyc06g082670	Adenylate kinase (AHRD V1 ***- D7MQ61_ARALY)	Ribosomal protein L10 (AHRD V1 ***- A8IZK3_CHLRE)	Adenylate kinase	Ribosomal protein L10
SlADK5	Solyc03g111200	0.92		Solyc06g082800	Adenylate kinase (AHRD V1 ***- D7MQ61_ARALY)	Mitochondrial import receptor subunit TOM40 (AHRD V1 ***- B6TEP3_MAIZE)	Adenylate kinase	Mitochondrial import receptor subunit TOM40
SlADK5	Solyc03g111200	0.92		Solyc08g077710	Adenylate kinase (AHRD V1 ***- D7MQ61_ARALY)	60S ribosomal protein L37a (AHRD V1 ***- Q5GMM4_CAPCH)	Adenylate kinase	60S ribosomal protein L37a
SlADK5	Solyc03g111200	0.93		Solyc11g005680	Adenylate kinase (AHRD V1 ***- D7MQ61_ARALY)	40S ribosomal protein S18 (AHRD V1 ***- B4G286_MAIZE)	Adenylate kinase	40S ribosomal protein S18
SlADK5	Solyc03g111200	0.94		Solyc11g039910	Adenylate kinase (AHRD V1 ***- D7MQ61_ARALY)	Mitochondrial import inner membrane translocase subunit Tim17 (AHRD V1 ***- B6TP97_MAIZE)	Adenylate kinase	Mitochondrial import inner membrane translocase subunit Tim17
SlADK5	Solyc03g111200	0.95		Solyc11g067100	Adenylate kinase (AHRD V1 ***- D7MQ61_ARALY)	60s acidic ribosomal protein-like protein (AHRD V1 ***- Q3HVP0_SOLTU)	Adenylate kinase	60s acidic ribosomal protein-like protein
	Solyc03g115360	0.95		Solyc06g007470	40S ribosomal protein S19-like (AHRD V1 ***- Q2VCJ6_SOLTU)	40S ribosomal protein S26 (AHRD V1 ***- B6TXN6_MAIZE)	40S ribosomal protein S19-like	40S ribosomal protein S26
	Solyc03g115360	0.96		Solyc06g064470	40S ribosomal protein S19-like (AHRD V1 ***- Q2VCJ6_SOLTU)	Ribosomal protein L7a (AHRD V1 ***- A8J567_CHLRE)	40S ribosomal protein S19-like	Ribosomal protein L7a
	Solyc03g115360	0.95		Solyc06g071720	40S ribosomal protein S19-like (AHRD V1 ***- Q2VCJ6_SOLTU)	60S ribosomal protein L27A (AHRD V1 ***- B6VC54_VERFO)	40S ribosomal protein S19-like	60S ribosomal protein L27A
	Solyc03g115360	0.92		Solyc06g082670	40S ribosomal protein S19-like (AHRD V1 ***- Q2VCJ6_SOLTU)	Ribosomal protein L10 (AHRD V1 ***- A8IZK3_CHLRE)	40S ribosomal protein S19-like	Ribosomal protein L10
	Solyc03g115360	0.96		Solyc08g077710	40S ribosomal protein S19-like (AHRD V1 ***- Q2VCJ6_SOLTU)	60S ribosomal protein L37a (AHRD V1 ***- Q5GMM4_CAPCH)	40S ribosomal protein S19-like	60S ribosomal protein L37a
	Solyc03g115360	0.95		Solyc11g005680	40S ribosomal protein S19-like (AHRD V1 ***- Q2VCJ6_SOLTU)	40S ribosomal protein S18 (AHRD V1 ***- B4G286_MAIZE)	40S ribosomal protein S19-like	40S ribosomal protein S18
	Solyc03g115360	0.96		Solyc11g067100	40S ribosomal protein S19-like (AHRD V1 ***- Q2VCJ6_SOLTU)	60s acidic ribosomal protein-like protein (AHRD V1 ***- Q3HVP0_SOLTU)	40S ribosomal protein S19-like	60s acidic ribosomal protein-like protein
	Solyc03g118140	0.92	SlADK8	Solyc06g065270	Protein kish-A (AHRD V1 **-- KISHA_CHICK)	Adenylate kinase (AHRD V1 **** B6STL7_MAIZE)	Protein kish-A	Adenylate kinase
	Solyc03g121860	0.92		Solyc05g047390	Mitochondrial import inner membrane translocase subunit tim23 (AHRD V1 ***- B6T238_MAIZE)	Mitochondrial import receptor subunit TOM7-1 (AHRD V1 *-*- B6SJR3_MAIZE)	Mitochondrial import inner membrane translocase subunit tim23	Mitochondrial import receptor subunit TOM7-1
	Solyc03g121860	0.94		Solyc06g007470	Mitochondrial import inner membrane translocase subunit tim23 (AHRD V1 ***- B6T238_MAIZE)	40S ribosomal protein S26 (AHRD V1 ***- B6TXN6_MAIZE)	Mitochondrial import inner membrane translocase subunit tim23	40S ribosomal protein S26
	Solyc03g121860	0.93		Solyc06g071720	Mitochondrial import inner membrane translocase subunit tim23 (AHRD V1 ***- B6T238_MAIZE)	60S ribosomal protein L27A (AHRD V1 ***- B6VC54_VERFO)	Mitochondrial import inner membrane translocase subunit tim23	60S ribosomal protein L27A
	Solyc03g121860	0.93		Solyc11g005680	Mitochondrial import inner membrane translocase subunit tim23 (AHRD V1 ***- B6T238_MAIZE)	40S ribosomal protein S18 (AHRD V1 ***- B4G286_MAIZE)	Mitochondrial import inner membrane translocase subunit tim23	40S ribosomal protein S18
	Solyc03g121860	0.95		Solyc11g039910	Mitochondrial import inner membrane translocase subunit tim23 (AHRD V1 ***- B6T238_MAIZE)	Mitochondrial import inner membrane translocase subunit Tim17 (AHRD V1 ***- B6TP97_MAIZE)	Mitochondrial import inner membrane translocase subunit tim23	Mitochondrial import inner membrane translocase subunit Tim17
	Solyc04g015220	-0.92	SlADK8	Solyc06g065270	Nbs-lrr, resistance protein	Adenylate kinase (AHRD V1 **** B6STL7_MAIZE)	Nbs-lrr, resistance protein	Adenylate kinase
	Solyc04g056410	0.93		Solyc05g023680	DNA repair and recombination protein RAD54 (AHRD V1 **-- D0MQ92_PHYIN)	E3 ubiquitin-protein ligase UHRF1 (AHRD V1 *--* UHRF1_RAT)	DNA repair and recombination protein RAD54	E3 ubiquitin-protein ligase UHRF1
	Solyc04g056410	0.93		Solyc07g065600	DNA repair and recombination protein RAD54 (AHRD V1 **-- D0MQ92_PHYIN)	Genomic DNA chromosome 5 P1 clone MDF20 (AHRD V1 *-*- Q9FM57_ARATH)	DNA repair and recombination protein RAD54	Genomic DNA chromosome 5 P1 clone MDF20
	Solyc04g056410	-0.92	SlADK9	Solyc08g077300	DNA repair and recombination protein RAD54 (AHRD V1 **-- D0MQ92_PHYIN)	Adenylate kinase (AHRD V1 **** B6TE58_MAIZE)	DNA repair and recombination protein RAD54	Adenylate kinase
	Solyc05g023680	0.92		Solyc07g065600	E3 ubiquitin-protein ligase UHRF1 (AHRD V1 *--* UHRF1_RAT)	Genomic DNA chromosome 5 P1 clone MDF20 (AHRD V1 *-*- Q9FM57_ARATH)	E3 ubiquitin-protein ligase UHRF1	Genomic DNA chromosome 5 P1 clone MDF20
	Solyc05g023680	-0.93	SlADK9	Solyc08g077300	E3 ubiquitin-protein ligase UHRF1 (AHRD V1 *--* UHRF1_RAT)	Adenylate kinase (AHRD V1 **** B6TE58_MAIZE)	E3 ubiquitin-protein ligase UHRF1	Adenylate kinase
	Solyc05g032660	0.92	SlADK11	Solyc12g010380	Dehydrogenase/ reductase 3 (AHRD V1 *--* Q3INM6_NATPD)	Adenylate kinase-like protein (AHRD V1 ***- Q8VYL1_ARATH)	Dehydrogenase/ reductase 3	Adenylate kinase-like protein
	Solyc05g047390	0.92		Solyc06g007470	Mitochondrial import receptor subunit TOM7-1 (AHRD V1 *-*- B6SJR3_MAIZE)	40S ribosomal protein S26 (AHRD V1 ***- B6TXN6_MAIZE)	Mitochondrial import receptor subunit TOM7-1	40S ribosomal protein S26
	Solyc05g047390	0.92		Solyc06g071720	Mitochondrial import receptor subunit TOM7-1 (AHRD V1 *-*- B6SJR3_MAIZE)	60S ribosomal protein L27A (AHRD V1 ***- B6VC54_VERFO)	Mitochondrial import receptor subunit TOM7-1	60S ribosomal protein L27A
	Solyc05g047390	0.92		Solyc11g005680	Mitochondrial import receptor subunit TOM7-1 (AHRD V1 *-*- B6SJR3_MAIZE)	40S ribosomal protein S18 (AHRD V1 ***- B4G286_MAIZE)	Mitochondrial import receptor subunit TOM7-1	40S ribosomal protein S18
	Solyc05g047390	0.94		Solyc11g039910	Mitochondrial import receptor subunit TOM7-1 (AHRD V1 *-*- B6SJR3_MAIZE)	Mitochondrial import inner membrane translocase subunit Tim17 (AHRD V1 ***- B6TP97_MAIZE)	Mitochondrial import receptor subunit TOM7-1	Mitochondrial import inner membrane translocase subunit Tim17
	Solyc05g052600	0.92		Solyc06g053140	Fructose-1 6-bisphosphatase class 1 (AHRD V1 **** B9M1N3_GEOSF)	Senescence-associated protein DIN1 (AHRD V1 *--- B6U016_MAIZE)	Fructose-1 6-bisphosphatase class 1	Senescence-associated protein DIN1
	Solyc05g052600	0.92	SlADK11	Solyc12g010380	Fructose-1 6-bisphosphatase class 1 (AHRD V1 **** B9M1N3_GEOSF)	Adenylate kinase-like protein (AHRD V1 ***- Q8VYL1_ARATH)	Fructose-1 6-bisphosphatase class 1	Adenylate kinase-like protein
	Solyc06g007470	0.97		Solyc06g071720	40S ribosomal protein S26 (AHRD V1 ***- B6TXN6_MAIZE)	60S ribosomal protein L27A (AHRD V1 ***- B6VC54_VERFO)	40S ribosomal protein S26	60S ribosomal protein L27A
	Solyc06g007470	0.92		Solyc08g077710	40S ribosomal protein S26 (AHRD V1 ***- B6TXN6_MAIZE)	60S ribosomal protein L37a (AHRD V1 ***- Q5GMM4_CAPCH)	40S ribosomal protein S26	60S ribosomal protein L37a
	Solyc06g007470	0.97		Solyc11g005680	40S ribosomal protein S26 (AHRD V1 ***- B6TXN6_MAIZE)	40S ribosomal protein S18 (AHRD V1 ***- B4G286_MAIZE)	40S ribosomal protein S26	40S ribosomal protein S18
	Solyc06g007470	0.94		Solyc11g039910	40S ribosomal protein S26 (AHRD V1 ***- B6TXN6_MAIZE)	Mitochondrial import inner membrane translocase subunit Tim17 (AHRD V1 ***- B6TP97_MAIZE)	40S ribosomal protein S26	Mitochondrial import inner membrane translocase subunit Tim17
	Solyc06g007470	0.96		Solyc11g067100	40S ribosomal protein S26 (AHRD V1 ***- B6TXN6_MAIZE)	60s acidic ribosomal protein-like protein (AHRD V1 ***- Q3HVP0_SOLTU)	40S ribosomal protein S26	60s acidic ribosomal protein-like protein
	Solyc06g051040	-0.93	SlADK9	Solyc08g077300	Mitotic checkpoint serine/threonine-protein kinase BUB1 (AHRD V1 *--- BUB1_MOUSE)	Adenylate kinase (AHRD V1 **** B6TE58_MAIZE)	Mitotic checkpoint serine/threonine-protein kinase BUB1	Adenylate kinase
	Solyc06g053140	0.93	SlADK11	Solyc12g010380	Senescence-associated protein DIN1 (AHRD V1 *--- B6U016_MAIZE)	Adenylate kinase-like protein (AHRD V1 ***- Q8VYL1_ARATH)	Senescence-associated protein DIN1	Adenylate kinase-like protein
	Solyc06g064470	0.93		Solyc08g077710	Ribosomal protein L7a (AHRD V1 ***- A8J567_CHLRE)	60S ribosomal protein L37a (AHRD V1 ***- Q5GMM4_CAPCH)	Ribosomal protein L7a	60S ribosomal protein L37a
	Solyc06g064470	0.93		Solyc11g067100	Ribosomal protein L7a (AHRD V1 ***- A8J567_CHLRE)	60s acidic ribosomal protein-like protein (AHRD V1 ***- Q3HVP0_SOLTU)	Ribosomal protein L7a	60s acidic ribosomal protein-like protein
SlADK8	Solyc06g065270	-0.92		Solyc07g045450	Adenylate kinase (AHRD V1 **** B6STL7_MAIZE)	Unknown Protein (AHRD V1)	Adenylate kinase	Unknown Protein
	Solyc06g071720	0.92		Solyc08g077710	60S ribosomal protein L27A (AHRD V1 ***- B6VC54_VERFO)	60S ribosomal protein L37a (AHRD V1 ***- Q5GMM4_CAPCH)	60S ribosomal protein L27A	60S ribosomal protein L37a
	Solyc06g071720	0.95		Solyc11g005680	60S ribosomal protein L27A (AHRD V1 ***- B6VC54_VERFO)	40S ribosomal protein S18 (AHRD V1 ***- B4G286_MAIZE)	60S ribosomal protein L27A	40S ribosomal protein S18
	Solyc06g071720	0.93		Solyc11g039910	60S ribosomal protein L27A (AHRD V1 ***- B6VC54_VERFO)	Mitochondrial import inner membrane translocase subunit Tim17 (AHRD V1 ***- B6TP97_MAIZE)	60S ribosomal protein L27A	Mitochondrial import inner membrane translocase subunit Tim17
	Solyc06g071720	0.95		Solyc11g067100	60S ribosomal protein L27A (AHRD V1 ***- B6VC54_VERFO)	60s acidic ribosomal protein-like protein (AHRD V1 ***- Q3HVP0_SOLTU)	60S ribosomal protein L27A	60s acidic ribosomal protein-like protein
	Solyc06g082670	0.92		Solyc08g077710	Ribosomal protein L10 (AHRD V1 ***- A8IZK3_CHLRE)	60S ribosomal protein L37a (AHRD V1 ***- Q5GMM4_CAPCH)	Ribosomal protein L10	60S ribosomal protein L37a
	Solyc06g082670	0.92		Solyc11g005680	Ribosomal protein L10 (AHRD V1 ***- A8IZK3_CHLRE)	40S ribosomal protein S18 (AHRD V1 ***- B4G286_MAIZE)	Ribosomal protein L10	40S ribosomal protein S18
	Solyc06g082670	0.92		Solyc11g067100	Ribosomal protein L10 (AHRD V1 ***- A8IZK3_CHLRE)	60s acidic ribosomal protein-like protein (AHRD V1 ***- Q3HVP0_SOLTU)	Ribosomal protein L10	60s acidic ribosomal protein-like protein
	Solyc06g082800	0.93		Solyc11g067100	Mitochondrial import receptor subunit TOM40 (AHRD V1 ***- B6TEP3_MAIZE)	60s acidic ribosomal protein-like protein (AHRD V1 ***- Q3HVP0_SOLTU)	Mitochondrial import receptor subunit TOM40	60s acidic ribosomal protein-like protein
	Solyc07g065600	-0.92	SlADK9	Solyc08g077300	Genomic DNA chromosome 5 P1 clone MDF20 (AHRD V1 *-*- Q9FM57_ARATH)	Adenylate kinase (AHRD V1 **** B6TE58_MAIZE)	Genomic DNA chromosome 5 P1 clone MDF20	Adenylate kinase
	Solyc08g077710	0.96		Solyc11g067100	60S ribosomal protein L37a (AHRD V1 ***- Q5GMM4_CAPCH)	60s acidic ribosomal protein-like protein (AHRD V1 ***- Q3HVP0_SOLTU)	60S ribosomal protein L37a	60s acidic ribosomal protein-like protein
	Solyc09g074880	0.92	SlADK11	Solyc12g010380	Homology to unknown gene (AHRD V1 ***- Q00YR0_OSTTA)	Adenylate kinase-like protein (AHRD V1 ***- Q8VYL1_ARATH)	Homology to unknown gene	Adenylate kinase-like protein
	Solyc11g005680	0.92		Solyc11g039910	40S ribosomal protein S18 (AHRD V1 ***- B4G286_MAIZE)	Mitochondrial import inner membrane translocase subunit Tim17 (AHRD V1 ***- B6TP97_MAIZE)	40S ribosomal protein S18	Mitochondrial import inner membrane translocase subunit Tim17
	Solyc11g005680	0.94		Solyc11g067100	40S ribosomal protein S18 (AHRD V1 ***- B4G286_MAIZE)	60s acidic ribosomal protein-like protein (AHRD V1 ***- Q3HVP0_SOLTU)	40S ribosomal protein S18	60s acidic ribosomal protein-like protein
